# Supplementary material for: Investigating the Usability of a Head-Mounted Display Augmented Reality Device in Elementary School Children
Source: Sensors (Basel). 2021 Oct 5;21(19):6623. doi: 10.3390/s21196623 (PMC8512836; doi:10.3390/s21196623)
Supplement: Supplementary file 1 [file sensors-21-06623-s001.zip]

Archive with 6 entries (4 files):
- sensors-1383925-supplementary/
- sensors-1383925-supplementary/SuppFiles/
- sensors-1383925-supplementary/SuppFiles/Document_S1b_activity_emotions_questionnaire .pdf
- sensors-1383925-supplementary/SuppFiles/Document_S1c_usability_questionnaire.pdf
- sensors-1383925-supplementary/SuppFiles/VideoS1a_Demonstration_Tutorial_new.mp4
- sensors-1383925-supplementary/SuppFiles/Video_S1d_spatial_repositioning_issue.mp4
